# Supplementary material for: The Influence of Autoimmune Thyroid Diseases on Viral Pneumonia Development, Including COVID-19: A Two-Sample Mendelian Randomization Study
Source: Pathogens. 2024 Jan 24;13(2):101. doi: 10.3390/pathogens13020101 (PMC10893279; doi:10.3390/pathogens13020101)
Supplement: Supplementary file 1 [file pathogens-13-00101-s001.zip]

Archive with 1 entries (1 files):
- pathogens-2711817-supplementary.xlsx
