# Supplementary material for: The Influence of Autoimmune Thyroid Diseases on Viral Pneumonia Development, Including COVID-19: A Two-Sample Mendelian Randomization Study
Source: Pathogens. 2024 Jan 24;13(2):101. doi: 10.3390/pathogens13020101 (PMC10893279; doi:10.3390/pathogens13020101)
Supplement: Supplementary file 1 [file pathogens-13-00101-s001.zip › pathogens-2711817-supplementary.xlsx]

## Sheet: Overview
Content
Table S1: Information of selected instrument variables.
Table S2: Results of Mendelian Randomization analysis.
Table S3: Results of sensitivity analysis.
Table S4: Bias of sample overlap.
Table S5: Power of Mendelian Randomization analysis.
Table S6: Results after removing outliers.

## Sheet: TableS1
Thyroid Function											Viral pneumonia		COVID-19 susceptibility		COVID-19 hospitalization		COVID-19 critically ill
Exposure	SNP	A1	A2	EAF	MAF	Beta(SE)	P	F_statistics	R2	Confounder	Beta(SE)	P	Beta(SE)	P	Beta(SE)	P	Beta(SE)	P
AITD	rs78534766	A	C	0.011	0.011	0.382(0.049)	9.74e-15	60.7763	0.00317501	No	0.324(0.118)	0.006	-0.026(0.035)	0.465	0.073(0.086)	0.393	-0.067(0.176)	0.705
AITD	rs35667974	T	C	0.017	0.017	-0.240(0.034)	8.84e-13	49.827	0.00192511	No	0.008(0.090)	0.93	-0.003(0.017)	0.853	-0.012(0.039)	0.761	-0.145(0.057)	0.011
AITD	rs8052655	A	G	0.042	0.042	0.120(0.022)	2.28e-08	29.7521	0.0011588	No	-0.048(0.063)	0.446	0.002(0.011)	0.852	0.022(0.022)	0.305	0.040(0.032)	0.212
AITD	rs76428106	C	T	0.014	0.014	0.379(0.037)	2.37e-24	104.924	0.00396564	No	-0.114(0.112)	0.31	0.012(0.020)	0.545	-0.038(0.044)	0.386	-0.030(0.062)	0.628
AITD	rs2681417	G	A	0.07	0.07	0.094(0.017)	3.33e-08	30.5744	0.00115045	No	-0.034(0.062)	0.578	-0.003(0.009)	0.707	-0.011(0.019)	0.564	-0.032(0.027)	0.235
AITD	rs34536443	G	C	0.044	0.044	-0.165(0.023)	8.34e-13	51.465	0.00229038	No	-0.022(0.072)	0.766	0.053(0.012)	7.94e-06	0.235(0.026)	3.83e-20	0.381(0.037)	3.03e-25
AITD	rs35677470	A	G	0.076	0.076	0.093(0.016)	8.93e-09	33.7852	0.00121473	No	0.009(0.052)	0.869	0.006(0.009)	0.456	0.013(0.018)	0.487	-0.012(0.027)	0.649
AITD	rs12793348	A	G	0.082	0.082	-0.102(0.017)	5.29e-09	36	0.00156634	No	-0.028(0.044)	0.517	-0.007(0.008)	0.4	-0.002(0.017)	0.907	0.014(0.026)	0.589
AITD	rs7594497	C	T	0.09	0.09	0.109(0.019)	4.1e-09	32.9114	0.00194611	No	0.067(0.065)	0.302	0.011(0.010)	0.285	-0.001(0.021)	0.956	0.010(0.031)	0.745
AITD	rs114378220	T	C	0.07	0.07	0.115(0.017)	1e-11	45.7612	0.0017219	No	-0.028(0.053)	0.597	0.001(0.010)	0.905	-0.033(0.021)	0.124	-0.060(0.030)	0.044
AITD	rs221796	G	C	0.102	0.102	-0.089(0.014)	7.42e-10	40.4133	0.00145106	No	0.019(0.034)	0.568	0.009(0.008)	0.274	-0.037(0.018)	0.047	-0.001(0.035)	0.984
AITD	rs1045216	G	A	0.382	0.382	-0.057(0.009)	8.34e-10	40.1111	0.00153402	No	-0.018(0.027)	0.496	-0.005(0.005)	0.288	0.009(0.010)	0.359	-0.017(0.014)	0.244
AITD	rs1050976	T	C	0.457	0.457	0.069(0.009)	2.54e-14	58.7778	0.00236289	No	-0.016(0.024)	0.522	0.004(0.005)	0.422	-0.003(0.010)	0.744	-0.002(0.014)	0.899
AITD	rs1058900	T	C	0.462	0.462	0.054(0.009)	8.62e-09	36	0.00144958	No	-0.035(0.025)	0.153	-0.009(0.005)	0.056	-0.016(0.011)	0.133	-0.033(0.016)	0.037
AITD	rs10686842	TAAA	T	0.634	0.366	0.083(0.009)	4e-17	85.0494	0.0031971	No	-0.411(0.602)	0.494	NA(NA)	NA	0.008(0.014)	0.574	0.027(0.020)	0.18
AITD	rs10742340	C	T	0.382	0.382	0.079(0.009)	1.49e-17	77.0494	0.0029467	No	-0.006(0.025)	0.823	-0.001(0.005)	0.773	0.004(0.010)	0.694	-0.005(0.014)	0.721
AITD	rs10748781	C	A	0.45	0.45	0.062(0.009)	7.59e-12	47.4568	0.00190278	No	-0.038(0.026)	0.144	-0.002(0.005)	0.691	0.025(0.012)	0.034	0.000(0.021)	0.996
AITD	rs1079418	A	G	0.29	0.29	-0.059(0.010)	3.63e-09	34.81	0.00143348	No	-0.042(0.028)	0.134	0.004(0.005)	0.439	0.010(0.011)	0.381	0.004(0.016)	0.81
AITD	rs11052754	T	A	0.685	0.315	0.105(0.009)	4e-22	136.111	0.00475784	No	NA(NA)	NA	-0.003(0.008)	0.739	NA(NA)	NA	NA(NA)	NA
AITD	rs11079788	T	C	0.191	0.191	0.085(0.011)	5e-11	59.7107	0.0022328	No	0.016(0.028)	0.573	-0.002(0.005)	0.738	0.003(0.011)	0.767	0.007(0.017)	0.694
AITD	rs111352680	G	A	0.285	0.285	-0.064(0.010)	2e-12	40.96	0.00166932	No	0.018(0.026)	0.493	-0.014(0.006)	0.011	0.006(0.013)	0.613	-0.025(0.023)	0.273
AITD	rs11675342	T	C	0.436	0.436	0.086(0.009)	2e-11	91.3086	0.00363741	No	-0.039(0.025)	0.116	0.000(0.005)	0.929	0.012(0.010)	0.195	0.024(0.014)	0.084
AITD	rs11714843	A	T	0.164	0.164	0.077(0.012)	1e-13	41.1736	0.00162578	No	NA(NA)	NA	-0.001(0.006)	0.924	-0.003(0.015)	0.83	-0.039(0.025)	0.126
AITD	rs11720041	T	C	0.203	0.203	0.076(0.012)	9.65e-11	40.1111	0.00186901	No	0.055(0.032)	0.091	0.008(0.006)	0.181	0.023(0.013)	0.077	0.032(0.019)	0.091
AITD	rs11898293	T	C	0.468	0.468	-0.058(0.009)	1.28e-10	41.5309	0.00167511	No	0.017(0.025)	0.501	0.003(0.005)	0.451	-0.009(0.010)	0.324	0.010(0.014)	0.492
AITD	rs12114596	T	C	0.314	0.314	0.058(0.009)	4.89e-10	41.5309	0.00144924	No	NA(NA)	NA	0.018(0.006)	0.004	0.033(0.014)	0.014	0.052(0.024)	0.033
AITD	rs12117927	A	C	0.464	0.464	0.062(0.009)	1.96e-11	47.4568	0.00191204	No	0.031(0.025)	0.216	0.000(0.005)	0.984	0.011(0.010)	0.29	0.001(0.015)	0.92
AITD	rs1214598	A	G	0.413	0.413	0.058(0.009)	2.49e-10	41.5309	0.00163108	Asthma,Self-reported asthma	0.002(0.028)	0.932	0.001(0.005)	0.812	0.005(0.011)	0.648	0.009(0.015)	0.546
AITD	rs1257920	T	A	0.479	0.479	0.062(0.009)	5e-11	47.4568	0.00191861	No	-0.012(0.025)	0.623	0.015(0.005)	0.001	0.011(0.009)	0.251	-0.005(0.014)	0.705
AITD	rs12582330	G	T	0.314	0.314	0.078(0.010)	7.73e-15	60.84	0.00262104	No	-0.025(0.026)	0.349	-0.004(0.005)	0.423	0.011(0.013)	0.396	0.004(0.024)	0.863
AITD	rs12697352	G	A	0.387	0.387	-0.063(0.010)	3.94e-11	39.69	0.00188314	Asthma,Self-reported asthma	0.003(0.025)	0.916	0.006(0.005)	0.25	0.004(0.012)	0.757	0.017(0.021)	0.409
AITD	rs13080163	T	G	0.379	0.379	0.120(0.009)	1.12e-37	177.778	0.00677834	Asthma,BMI,Qualifications: college or university degree,Years of educational attainment	NA(NA)	NA	-0.014(0.006)	0.03	-0.025(0.014)	0.066	-0.039(0.024)	0.099
AITD	rs13250295	C	T	0.309	0.309	-0.067(0.010)	7.51e-12	44.89	0.00191697	BMI	-0.029(0.028)	0.301	0.005(0.005)	0.329	0.005(0.013)	0.672	0.000(0.023)	0.984
AITD	rs1534430	C	T	0.388	0.388	-0.086(0.009)	3.08e-20	91.3086	0.00351245	Asthma,Self-reported asthma	0.010(0.025)	0.687	-0.008(0.005)	0.094	-0.020(0.010)	0.058	-0.011(0.015)	0.474
AITD	rs12756886	C	T	0.127	0.127	0.080(0.013)	3.07e-09	37.8698	0.00141915	BMI,Past tobacco smoking,Smoking status: previous	-0.008(0.036)	0.832	0.012(0.007)	0.085	0.046(0.015)	0.003	0.079(0.023)	0.001
AITD	rs17364832	G	T	0.293	0.293	0.099(0.010)	2.08e-23	98.01	0.00406057	Asthma	0.020(0.027)	0.456	0.015(0.005)	0.004	0.009(0.011)	0.381	0.020(0.016)	0.195
AITD	rs1990760	T	C	0.377	0.377	-0.071(0.009)	1.14e-14	62.2346	0.00236797	BMI	-0.048(0.025)	0.055	-0.010(0.005)	0.041	-0.020(0.010)	0.043	-0.037(0.014)	0.009
AITD	rs1991797	G	T	0.301	0.301	-0.064(0.010)	4.65e-11	40.96	0.00172359	Asthma,Self-reported asthma	0.013(0.026)	0.623	-0.006(0.005)	0.21	-0.008(0.010)	0.432	-0.003(0.015)	0.822
AITD	rs202157095	TGAAAAGG	T	0.103	0.103	0.095(0.009)	1e-11	111.42	0.00166766	BMI	0.004(0.037)	0.919	0.011(0.009)	0.22	-0.007(0.017)	0.656	0.007(0.024)	0.785
AITD	rs2069556	A	G	0.376	0.376	0.065(0.009)	1.42e-12	52.1605	0.00198257	BMI	-0.013(0.027)	0.635	0.002(0.005)	0.723	-0.001(0.011)	0.944	0.006(0.020)	0.775
AITD	rs2111567	A	G	0.415	0.415	-0.058(0.009)	2.4e-10	41.5309	0.00163339	BMI	-0.026(0.025)	0.301	0.012(0.005)	0.013	0.033(0.012)	0.005	0.032(0.021)	0.129
AITD	rs2123340	G	A	0.363	0.363	0.070(0.009)	5.79e-14	60.4938	0.00226606	Past tobacco smoking,Smoking status: previous	0.010(0.026)	0.703	0.004(0.005)	0.45	0.010(0.011)	0.341	0.013(0.016)	0.411
AITD	rs2234167	A	G	0.169	0.169	0.086(0.013)	2.1e-11	43.7633	0.00207737	Asthma,Self-reported asthma	0.036(0.038)	0.333	-0.008(0.007)	0.248	-0.010(0.014)	0.468	-0.010(0.020)	0.629
AITD	rs2271194	A	T	0.43	0.43	0.058(0.009)	2e-11	41.5309	0.00164903	Asthma,BMI,Qualifications: college or university degree,Years of educational attainment	0.066(0.025)	0.008	-0.011(0.005)	0.014	-0.031(0.010)	0.001	-0.031(0.014)	0.028
AITD	rs229527	A	C	0.397	0.397	0.103(0.009)	2.93e-30	130.975	0.0050794	BMI,Past tobacco smoking,Smoking status: previous	0.000(0.025)	0.99	0.004(0.005)	0.419	0.028(0.010)	0.004	0.021(0.014)	0.142
AITD	rs231775	G	A	0.442	0.442	0.167(0.009)	1.59e-74	344.309	0.0137569	Asthma,Self-reported asthma	0.004(0.024)	0.874	0.003(0.005)	0.474	0.001(0.010)	0.924	0.016(0.015)	0.282
AITD	rs2445610	A	G	0.378	0.378	-0.075(0.009)	1.28e-15	69.4444	0.00264505	BMI	0.034(0.026)	0.185	-0.011(0.005)	0.028	-0.023(0.010)	0.025	-0.015(0.015)	0.313
AITD	rs244688	T	C	0.129	0.129	0.100(0.013)	1.12e-13	59.1716	0.00224718	BMI	-0.025(0.028)	0.377	0.004(0.007)	0.602	0.018(0.017)	0.282	0.031(0.030)	0.3
AITD	rs2476601	A	G	0.128	0.128	0.365(0.014)	2.2e-160	679.719	0.0297401	BMI	0.086(0.034)	0.012	0.003(0.008)	0.69	0.023(0.017)	0.167	0.047(0.025)	0.064
AITD	rs2745803	A	G	0.203	0.203	-0.080(0.011)	1.6e-12	52.8926	0.00207092	BMI	0.013(0.034)	0.716	0.007(0.006)	0.262	0.004(0.013)	0.779	0.011(0.019)	0.554
AITD	rs2757041	C	G	0.338	0.338	-0.124(0.010)	1.68e-37	153.76	0.00688094	No	0.043(0.025)	0.09	0.002(0.005)	0.748	0.001(0.011)	0.957	0.012(0.020)	0.543
AITD	rs2823272	T	A	0.314	0.314	-0.064(0.010)	5.72e-11	40.96	0.00176459	No	0.008(0.028)	0.774	0.006(0.005)	0.274	0.007(0.013)	0.61	-0.015(0.023)	0.523
AITD	rs2921071	A	C	0.45	0.45	-0.086(0.009)	2.5e-21	91.3086	0.00366102	BMI	-0.014(0.025)	0.572	0.002(0.005)	0.676	0.009(0.010)	0.39	0.009(0.015)	0.558
AITD	rs301802	T	A	0.409	0.409	0.062(0.009)	7.44e-12	47.4568	0.00185834	Asthma,Self-reported asthma	-0.018(0.026)	0.474	0.004(0.005)	0.406	-0.001(0.010)	0.951	-0.005(0.015)	0.711
AITD	rs3184504	T	C	0.392	0.392	0.206(0.009)	9.37e-116	523.901	0.0202281	BMI,Past tobacco smoking,Smoking status: previous	0.006(0.025)	0.822	-0.014(0.005)	0.003	-0.015(0.009)	0.122	-0.028(0.014)	0.04
AITD	rs34205992	T	TA	0.406	0.406	0.068(0.010)	1e-13	46.24	0.00223028	No	NA(NA)	NA	0.001(0.006)	0.918	0.026(0.011)	0.019	0.050(0.016)	0.002
AITD	rs72922276	G	A	0.124	0.124	-0.091(0.015)	4.58e-10	36.8044	0.00179903	No	-0.094(0.038)	0.014	-0.009(0.008)	0.253	-0.039(0.016)	0.017	-0.067(0.024)	0.006
AITD	rs3764022	C	G	0.316	0.316	-0.099(0.010)	2.16e-24	98.01	0.00423685	No	-0.031(0.026)	0.23	0.000(0.005)	0.924	0.009(0.010)	0.399	0.012(0.015)	0.415
AITD	rs3775291	C	T	0.289	0.289	-0.068(0.010)	6.86e-12	46.24	0.00190027	No	-0.023(0.026)	0.377	-0.006(0.005)	0.261	0.006(0.011)	0.576	0.009(0.016)	0.576
AITD	rs3784099	G	A	0.287	0.287	-0.066(0.010)	3.92e-11	43.56	0.00178275	Asthma	0.004(0.027)	0.893	0.008(0.005)	0.131	0.004(0.010)	0.684	0.007(0.015)	0.635
AITD	rs4320727	A	G	0.377	0.377	-0.059(0.009)	3.33e-10	42.9753	0.00163517	No	-0.001(0.025)	0.957	0.001(0.005)	0.763	0.007(0.011)	0.495	0.011(0.016)	0.495
AITD	rs4409785	C	T	0.169	0.169	0.135(0.012)	5.28e-31	126.563	0.005119	No	0.009(0.033)	0.789	0.014(0.006)	0.016	0.013(0.012)	0.298	0.027(0.018)	0.145
AITD	rs4841567	A	G	0.421	0.421	-0.064(0.009)	1.24e-12	50.5679	0.00199687	BMI	0.000(0.025)	0.994	0.002(0.005)	0.636	0.011(0.010)	0.288	0.013(0.015)	0.382
AITD	rs57512118	T	TA	0.238	0.238	0.095(0.011)	7e-19	74.5868	0.00327348	No	NA(NA)	NA	-0.002(0.007)	0.819	-0.002(0.014)	0.876	0.018(0.025)	0.463
AITD	rs607404	A	T	0.242	0.242	-0.062(0.010)	1.03e-09	38.44	0.00141026	No	-0.037(0.026)	0.162	-0.002(0.005)	0.756	0.009(0.011)	0.401	0.013(0.016)	0.39
AITD	rs61759532	T	C	0.234	0.234	0.084(0.011)	1.34e-15	58.314	0.00252949	No	0.073(0.031)	0.02	0.012(0.006)	0.036	0.037(0.013)	0.003	0.051(0.018)	0.006
AITD	rs61776678	G	A	0.389	0.389	-0.059(0.009)	1.51e-10	42.9753	0.00165472	No	0.016(0.025)	0.506	-0.010(0.005)	0.03	-0.010(0.010)	0.312	-0.008(0.014)	0.592
AITD	rs6457834	C	A	0.293	0.293	-0.070(0.010)	6.1e-13	49	0.00203008	No	-0.082(0.029)	0.004	-0.011(0.005)	0.037	-0.010(0.013)	0.432	-0.013(0.023)	0.559
AITD	rs6505765	G	C	0.354	0.354	0.063(0.009)	1.85e-11	49	0.00181529	No	0.061(0.026)	0.019	0.000(0.005)	0.974	-0.015(0.010)	0.132	-0.019(0.015)	0.206
AITD	rs6535628	A	G	0.212	0.212	-0.128(0.011)	6.43e-30	135.405	0.00547409	No	-0.008(0.038)	0.841	0.008(0.006)	0.179	-0.018(0.012)	0.117	-0.008(0.017)	0.638
AITD	rs654537	A	G	0.391	0.391	-0.127(0.009)	6.14e-42	199.123	0.00768124	Asthma,Self-reported asthma	0.007(0.024)	0.782	-0.002(0.005)	0.702	0.003(0.010)	0.762	0.003(0.015)	0.822
AITD	rs6867654	A	G	0.363	0.363	0.065(0.009)	2.89e-12	52.1605	0.0019539	No	0.003(0.025)	0.907	-0.008(0.005)	0.077	-0.007(0.010)	0.479	0.008(0.015)	0.602
AITD	rs6914622	T	G	0.331	0.331	0.083(0.010)	2.23e-18	68.89	0.00305099	No	-0.008(0.028)	0.782	0.005(0.005)	0.306	0.017(0.011)	0.128	0.004(0.016)	0.794
AITD	rs7090530	A	C	0.354	0.354	-0.099(0.009)	2.05e-26	121	0.00448266	No	-0.044(0.026)	0.093	0.002(0.005)	0.699	0.016(0.010)	0.099	0.007(0.014)	0.615
AITD	rs71508903	T	C	0.181	0.181	0.131(0.011)	2.29e-31	141.826	0.00508786	No	-0.029(0.032)	0.359	-0.003(0.006)	0.656	0.005(0.013)	0.672	-0.017(0.018)	0.359
AITD	rs7173565	C	T	0.24	0.24	0.088(0.010)	9.44e-18	77.44	0.00282501	No	-0.023(0.027)	0.388	-0.002(0.005)	0.713	0.004(0.011)	0.71	0.014(0.016)	0.391
AITD	rs7251	C	G	0.326	0.326	-0.064(0.010)	3.71e-11	40.96	0.00179998	No	-0.015(0.028)	0.586	0.004(0.005)	0.429	0.001(0.010)	0.905	0.013(0.015)	0.4
AITD	rs1561924	G	A	0.135	0.135	-0.084(0.014)	9.22e-10	36	0.00164793	No	-0.008(0.038)	0.844	0.004(0.007)	0.575	-0.013(0.014)	0.363	-0.004(0.021)	0.856
AITD	rs7428218	C	T	0.168	0.168	0.079(0.013)	6.31e-10	36.929	0.00174468	No	-0.051(0.031)	0.106	-0.003(0.007)	0.654	0.003(0.016)	0.858	0.017(0.029)	0.558
AITD	rs7441808	G	A	0.261	0.261	0.076(0.010)	9.84e-15	57.76	0.00222814	No	0.000(0.027)	0.986	0.011(0.005)	0.039	-0.002(0.011)	0.847	-0.013(0.016)	0.416
AITD	rs7568275	G	C	0.211	0.211	0.139(0.011)	4.52e-39	159.678	0.00643308	No	-0.009(0.029)	0.755	-0.004(0.006)	0.484	0.015(0.014)	0.281	0.013(0.026)	0.604
AITD	rs763361	T	C	0.496	0.496	0.059(0.009)	5.09e-11	42.9753	0.00174039	No	0.009(0.025)	0.71	0.005(0.005)	0.229	0.006(0.009)	0.547	-0.001(0.014)	0.952
AITD	rs7758816	T	C	0.477	0.477	-0.056(0.009)	7.89e-10	38.716	0.00156468	No	-0.026(0.025)	0.3	0.006(0.005)	0.185	0.009(0.009)	0.346	0.010(0.014)	0.475
AITD	rs7831557	A	G	0.447	0.447	-0.060(0.009)	2.83e-11	44.4444	0.00177978	BMI	-0.016(0.025)	0.523	0.004(0.005)	0.363	0.007(0.010)	0.466	0.009(0.014)	0.519
AITD	rs78765971	G	GAC	0.09	0.09	0.223(0.013)	4e-52	294.254	0.00814561	No	NA(NA)	NA	-0.007(0.010)	0.474	-0.021(0.020)	0.291	-0.029(0.029)	0.312
AITD	rs7218886	T	G	0.146	0.146	-0.079(0.013)	4.43e-10	36.929	0.00155631	No	-0.046(0.031)	0.148	-0.006(0.007)	0.404	-0.001(0.015)	0.966	-0.009(0.021)	0.689
AITD	rs911760	A	C	0.243	0.243	0.077(0.011)	9.43e-12	49	0.00218129	No	0.027(0.030)	0.361	-0.002(0.006)	0.798	0.013(0.016)	0.411	0.000(0.028)	0.991
AITD	rs925489	T	C	0.351	0.351	-0.217(0.010)	8.54e-110	470.89	0.0214537	No	-0.027(0.026)	0.288	-0.005(0.005)	0.344	-0.017(0.011)	0.141	0.007(0.020)	0.717
AITD	rs926103	T	C	0.332	0.332	0.064(0.009)	1.01e-11	50.5679	0.00181679	No	-0.013(0.025)	0.603	0.004(0.005)	0.458	-0.020(0.011)	0.054	-0.033(0.015)	0.034
AITD	rs9272426	G	A	0.401	0.401	0.273(0.009)	1.4e-196	920.111	0.0358036	No	NA(NA)	NA	0.003(0.006)	0.589	-0.016(0.016)	0.32	NA(NA)	NA
AITD	rs9494389	C	T	0.302	0.302	0.067(0.010)	9.54e-12	44.89	0.00189253	No	0.020(0.029)	0.494	-0.004(0.005)	0.382	-0.001(0.010)	0.942	-0.019(0.015)	0.226
AITD	rs9533118	A	G	0.39	0.39	-0.070(0.009)	9.91e-15	60.4938	0.00233142	No	-0.018(0.025)	0.472	0.002(0.005)	0.623	0.011(0.011)	0.283	0.030(0.018)	0.109
AITD	rs9683415	A	G	0.28	0.28	0.060(0.010)	3.67e-10	36	0.00145152	No	-0.008(0.028)	0.774	0.012(0.005)	0.018	0.000(0.011)	0.986	0.013(0.016)	0.421
AITD	rs9878908	C	T	0.202	0.202	0.075(0.011)	9.9e-12	46.4876	0.00181346	No	0.019(0.031)	0.533	0.011(0.006)	0.048	0.029(0.012)	0.017	0.043(0.018)	0.015
FT4(reference)	rs2235544	A	C	0.443	0.443	0.139(0.007)	4.2e-101	394.306	0.00953495	No	-0.024(0.025)	0.327	-0.001(0.005)	0.863	-0.006(0.010)	0.562	-0.013(0.014)	0.373
FT4(reference)	rs954878	A	G	0.338	0.338	-0.058(0.007)	4.83e-19	68.6531	0.00150543	No	0.022(0.025)	0.378	-0.003(0.005)	0.594	0.000(0.010)	0.99	-0.007(0.015)	0.612
FT4(reference)	rs4954192	T	C	0.659	0.341	-0.041(0.007)	8.38e-09	34.3061	0.000755505	No	0.012(0.025)	0.643	0.013(0.005)	0.006	0.034(0.010)	0.001	0.030(0.015)	0.039
FT4(reference)	rs56069042	A	G	0.98	0.02	0.106(0.019)	1.16e-08	31.1247	0.000440451	No	0.017(0.061)	0.782	-0.010(0.013)	0.464	-0.041(0.027)	0.128	-0.014(0.038)	0.707
FT4(reference)	rs10946313	T	C	0.56	0.44	0.046(0.007)	2.28e-11	43.1837	0.00104276	No	0.045(0.025)	0.068	0.004(0.005)	0.437	0.003(0.010)	0.756	0.011(0.015)	0.432
FT4(reference)	rs9356988	A	G	0.39	0.39	-0.051(0.007)	3.56e-12	53.0816	0.00123756	BMI	-0.037(0.025)	0.142	-0.018(0.005)	0.000326	-0.034(0.011)	0.002	-0.015(0.016)	0.356
FT4(reference)	rs17185536	T	C	0.17	0.17	0.073(0.008)	1.93e-19	83.2656	0.00150384	No	0.005(0.030)	0.871	0.010(0.006)	0.088	-0.002(0.012)	0.851	-0.011(0.018)	0.517
FT4(reference)	rs67583169	C	G	0.676	0.324	0.061(0.010)	9.99e-11	37.21	0.00162998	No	-0.001(0.030)	0.971	-0.015(0.006)	0.021	-0.029(0.013)	0.029	-0.034(0.020)	0.084
FT4(reference)	rs10119187	T	C	0.812	0.188	0.050(0.009)	4.11e-09	30.8642	0.00076328	No	0.021(0.035)	0.537	0.012(0.006)	0.041	0.019(0.013)	0.148	0.024(0.019)	0.211
FT4(reference)	rs10739496	T	C	0.784	0.216	0.078(0.007)	4.2e-30	124.163	0.00206058	No	-0.027(0.026)	0.287	-0.004(0.005)	0.428	-0.013(0.010)	0.199	0.005(0.015)	0.742
FT4(reference)	rs10984606	T	G	0.53	0.47	-0.040(0.007)	1.17e-09	32.6531	0.00079712	No	-0.022(0.025)	0.372	0.000(0.005)	0.976	0.011(0.010)	0.287	0.011(0.015)	0.456
FT4(reference)	rs10818937	T	C	0.208	0.208	-0.048(0.007)	1.31e-11	47.0204	0.000759103	No	-0.009(0.026)	0.743	0.013(0.005)	0.009	0.011(0.010)	0.283	0.005(0.015)	0.755
FT4(reference)	rs4842131	T	C	0.502	0.498	-0.104(0.008)	7.68e-44	169	0.00540791	No	0.016(0.025)	0.504	0.008(0.005)	0.078	0.017(0.010)	0.102	0.012(0.015)	0.438
FT4(reference)	rs55679545	A	G	0.289	0.289	0.044(0.008)	8.42e-09	30.25	0.000795615	No	0.011(0.027)	0.674	-0.004(0.005)	0.447	0.007(0.011)	0.505	-0.013(0.016)	0.398
FT4(reference)	rs11039355	T	C	0.283	0.283	-0.039(0.007)	3.51e-08	31.0408	0.000617255	BMI	-0.024(0.026)	0.355	-0.002(0.006)	0.757	0.021(0.012)	0.085	0.027(0.022)	0.214
FT4(reference)	rs978055	A	T	0.452	0.452	0.038(0.007)	1.06e-08	29.4694	0.000715346	No	0.003(0.025)	0.893	-0.005(0.005)	0.326	-0.003(0.010)	0.799	-0.001(0.015)	0.956
FT4(reference)	rs225014	T	C	0.579	0.421	0.054(0.007)	1.83e-15	59.5102	0.0014216	No	0.018(0.027)	0.513	-0.003(0.005)	0.515	-0.002(0.010)	0.842	0.000(0.015)	0.996
FT4(reference)	rs12323871	T	C	0.767	0.233	-0.047(0.008)	1.42e-08	34.5156	0.000789545	No	-0.028(0.030)	0.358	-0.004(0.006)	0.562	0.009(0.013)	0.491	0.027(0.020)	0.165
FT4(reference)	rs11626434	C	G	0.374	0.374	0.058(0.007)	4.08e-17	68.6531	0.00157519	No	-0.030(0.025)	0.222	-0.007(0.005)	0.156	-0.021(0.011)	0.05	-0.028(0.016)	0.076
FT4(reference)	rs12907106	C	G	0.457	0.457	-0.041(0.007)	3.67e-08	34.3061	0.000834284	No	-0.029(0.026)	0.254	0.002(0.005)	0.651	-0.003(0.012)	0.814	-0.013(0.022)	0.538
FT4(reference)	rs113107469	T	C	0.015	0.015	0.200(0.022)	1e-19	82.6446	0.001182	No	0.013(0.089)	0.883	0.010(0.014)	0.468	0.035(0.029)	0.223	-0.013(0.042)	0.76
FT4(reference)	rs11078333	A	T	0.68	0.32	0.051(0.007)	9.91e-13	53.0816	0.00113196	No	NA(NA)	NA	0.017(0.005)	0.000399	0.036(0.010)	0.00017	0.048(0.014)	0.001
FT4(reference)	rs1080094	A	G	0.493	0.493	-0.042(0.007)	4.06e-10	36	0.000881827	No	0.013(0.027)	0.616	-0.010(0.005)	0.03	-0.014(0.010)	0.163	-0.008(0.014)	0.557
FT4(reference)	rs12033572	C	G	0.046	0.046	0.115(0.017)	1.45e-11	45.7612	0.00116073	No	-0.119(0.117)	0.31	-0.007(0.012)	0.548	-0.032(0.026)	0.221	-0.071(0.047)	0.126
FT4(reference)	rs4149056	T	C	0.877	0.123	-0.051(0.009)	1.34e-08	32.1111	0.000561145	No	0.012(0.031)	0.694	-0.003(0.006)	0.662	0.014(0.013)	0.276	0.002(0.019)	0.937
FT4(reference)	rs6854291	A	G	0.036	0.036	0.117(0.011)	1.35e-24	113.132	0.000950126	No	0.005(0.055)	0.926	0.019(0.008)	0.026	0.021(0.017)	0.215	0.016(0.025)	0.506
FT4(reference)	rs6785807	A	G	0.118	0.118	-0.059(0.009)	2.47e-10	42.9753	0.000724577	No	0.054(0.028)	0.05	-0.005(0.006)	0.444	-0.010(0.013)	0.463	0.014(0.019)	0.461
FT4(reference)	rs8063103	C	G	0.846	0.154	-0.052(0.009)	1.61e-08	33.3827	0.000704576	No	0.002(0.040)	0.961	0.002(0.007)	0.801	-0.018(0.017)	0.27	-0.029(0.030)	0.332
Subclinical hyperthyroidism	rs8077245	T	G	0.534	0.466	0.205(0.033)	5e-10	38.5904	0.0209153	No	-0.016(0.025)	0.524	0.002(0.005)	0.681	-0.012(0.011)	0.252	-0.028(0.019)	0.131
Subclinical hyperthyroidism	rs66760320	T	C	0.25	0.25	0.192(0.035)	4.4e-08	30.0931	0.013824	No	0.012(0.030)	0.684	0.009(0.005)	0.095	0.033(0.011)	0.003	0.033(0.016)	0.042
Subclinical hyperthyroidism	rs2983514	G	A	0.315	0.315	0.199(0.032)	5.2e-10	38.6729	0.0170898	No	0.048(0.027)	0.073	-0.003(0.005)	0.513	-0.011(0.011)	0.322	-0.006(0.016)	0.712
Subclinical hyperthyroidism	rs2046045	T	G	0.608	0.393	0.329(0.034)	4.4e-22	93.6341	0.051642	No	0.000(0.025)	0.993	0.009(0.005)	0.052	0.013(0.010)	0.195	-0.011(0.014)	0.434
Subclinical hyperthyroidism	rs17477923	C	T	0.264	0.264	0.245(0.034)	6.1e-13	51.9247	0.0233262	No	-0.004(0.026)	0.891	-0.002(0.005)	0.648	-0.009(0.011)	0.405	0.003(0.016)	0.84
Subclinical hyperthyroidism	rs11038357	A	T	0.286	0.286	0.235(0.035)	3.1e-11	45.0816	0.0225543	No	-0.027(0.027)	0.305	-0.005(0.005)	0.377	0.002(0.011)	0.881	-0.004(0.016)	0.786
Subclinical hyperthyroidism	rs12138950	C	A	0.15	0.15	0.258(0.042)	5.5e-10	37.7347	0.0169738	No	NA(NA)	NA	-0.007(0.008)	0.326	-0.004(0.018)	0.832	-0.009(0.030)	0.755
Subclinical hypothyroidism	rs11675342	T	C	0.43	0.43	0.160(0.025)	1.5e-10	40.96	0.0125491	No	-0.039(0.025)	0.116	0.000(0.005)	0.929	0.012(0.010)	0.195	0.024(0.014)	0.084
Subclinical hypothyroidism	rs12449792	T	C	0.453	0.453	0.157(0.028)	2.4e-08	31.4401	0.0122156	No	0.003(0.026)	0.912	-0.006(0.005)	0.212	-0.035(0.010)	0.001	-0.057(0.015)	0.000186
Subclinical hypothyroidism	rs1382879	C	T	0.389	0.389	0.153(0.026)	2.1e-09	34.6287	0.0111277	No	0.004(0.025)	0.859	-0.009(0.005)	0.054	-0.014(0.010)	0.162	0.008(0.015)	0.585
Subclinical hypothyroidism	rs2983514	A	G	0.685	0.315	0.154(0.027)	1.6e-08	32.5322	0.0102346	No	-0.048(0.027)	0.073	0.003(0.005)	0.513	0.011(0.011)	0.322	0.006(0.016)	0.712
Subclinical hypothyroidism	rs4273946	C	G	0.682	0.318	0.248(0.027)	5.5e-20	84.3676	0.0266775	No	-0.027(0.026)	0.29	-0.005(0.005)	0.346	-0.016(0.011)	0.151	0.008(0.020)	0.702
Subclinical hypothyroidism	rs597808	A	G	0.481	0.481	0.180(0.026)	3.5e-12	47.929	0.0161766	Past tobacco smoking,Smoking status: previous	0.007(0.025)	0.776	-0.013(0.005)	0.006	-0.013(0.010)	0.184	-0.025(0.014)	0.075
Subclinical hypothyroidism	rs75491569	C	T	0.847	0.153	0.238(0.037)	8.7e-11	41.3762	0.0146811	No	0.004(0.037)	0.91	-0.001(0.006)	0.933	-0.007(0.013)	0.575	-0.022(0.019)	0.267
Subclinical hypothyroidism	rs75491569	C	T	0.847	0.153	0.238(0.037)	8.7e-11	41.3762	0.0146811	No	-0.001(0.933)	0.006	-0.001(0.006)	0.933	-0.007(0.013)	0.575	-0.022(0.019)	0.267
Subclinical hypothyroidism	rs78495697	T	C	0.099	0.099	0.316(0.041)	2.6e-14	59.4027	0.0178141	No	0.002(0.783)	0.008	0.002(0.008)	0.783	-0.022(0.020)	0.28	-0.025(0.038)	0.509
TSH(full range)	rs12743883	G	A	0.592	0.408	0.031(0.005)	1e-10	38.44	0.000464232	No	-0.030(0.025)	0.23	-0.009(0.005)	0.064	-0.022(0.010)	0.04	-0.039(0.015)	0.01
TSH(full range)	rs11583886	A	G	0.306	0.306	-0.035(0.005)	3.83e-12	49	0.000520292	No	-0.009(0.031)	0.779	0.004(0.005)	0.464	-0.009(0.010)	0.401	0.008(0.015)	0.602
TSH(full range)	rs12029562	A	G	0.525	0.475	-0.030(0.005)	1.66e-10	36	0.000448875	No	0.012(0.025)	0.622	0.000(0.005)	0.997	-0.003(0.010)	0.735	-0.003(0.014)	0.834
TSH(full range)	rs2993047	A	G	0.592	0.408	-0.033(0.005)	3.71e-12	43.56	0.000526065	No	0.026(0.025)	0.298	0.002(0.005)	0.628	0.012(0.010)	0.239	0.026(0.015)	0.091
TSH(full range)	rs74888443	T	C	0.054	0.054	0.060(0.011)	2.7e-08	29.7521	0.000367805	No	-0.004(0.060)	0.946	0.017(0.010)	0.108	0.032(0.022)	0.149	0.039(0.033)	0.231
TSH(full range)	rs10186921	T	C	0.542	0.458	0.040(0.005)	3.13e-18	64	0.000794355	No	0.034(0.025)	0.163	0.004(0.005)	0.33	0.003(0.010)	0.778	0.000(0.014)	0.986
TSH(full range)	rs117764941	A	G	0.018	0.018	-0.257(0.027)	7.76e-22	90.6022	0.00233496	No	0.011(0.100)	0.909	-0.012(0.027)	0.647	0.056(0.068)	0.41	0.101(0.129)	0.437
TSH(full range)	rs6717283	G	A	0.142	0.142	0.046(0.007)	1.04e-11	43.1837	0.00051561	No	-0.016(0.046)	0.735	-0.002(0.007)	0.769	0.006(0.014)	0.679	-0.006(0.021)	0.753
TSH(full range)	rs9865818	G	A	0.431	0.431	-0.026(0.005)	3.42e-08	27.04	0.000331563	Asthma,Self-reported asthma	-0.044(0.026)	0.086	0.006(0.005)	0.233	0.028(0.012)	0.021	0.039(0.021)	0.056
TSH(full range)	rs1373851	T	C	0.944	0.056	-0.061(0.011)	6.09e-09	30.7521	0.000393414	No	-0.021(0.050)	0.667	-0.008(0.013)	0.534	0.014(0.029)	0.623	0.009(0.040)	0.813
TSH(full range)	rs751171	C	T	0.338	0.338	0.033(0.005)	1.04e-11	43.56	0.000487341	No	0.024(0.025)	0.328	0.002(0.005)	0.708	-0.005(0.011)	0.657	0.003(0.016)	0.863
TSH(full range)	rs4719486	A	G	0.419	0.419	-0.027(0.005)	8.44e-09	29.16	0.000354934	No	0.018(0.026)	0.487	0.001(0.005)	0.759	-0.006(0.011)	0.564	-0.007(0.015)	0.645
TSH(full range)	rs700750	A	C	0.643	0.357	0.034(0.005)	7.9e-13	46.24	0.000530722	No	0.037(0.027)	0.161	-0.004(0.005)	0.454	-0.018(0.010)	0.066	-0.011(0.014)	0.437
TSH(full range)	rs2979181	T	A	0.496	0.496	-0.036(0.005)	3.82e-11	51.84	0.000647959	BMI	-0.020(0.025)	0.412	0.000(0.005)	0.982	-0.002(0.012)	0.873	-0.008(0.020)	0.708
TSH(full range)	rs77994712	G	C	0.052	0.052	-0.066(0.011)	1.44e-09	36	0.000429467	No	-0.052(0.049)	0.286	0.000(0.010)	0.981	0.009(0.022)	0.695	0.002(0.033)	0.958
TSH(full range)	rs1045774	G	A	0.384	0.384	0.032(0.005)	3.87e-12	40.96	0.000484442	No	-0.011(0.025)	0.663	0.010(0.005)	0.028	0.006(0.010)	0.575	0.000(0.015)	0.976
TSH(full range)	rs62174422	G	T	0.039	0.039	-0.083(0.012)	2.09e-11	47.8403	0.000516386	No	-0.032(0.060)	0.598	0.000(0.012)	0.985	-0.030(0.028)	0.294	-0.072(0.050)	0.153
TSH(full range)	rs7966590	A	G	0.55	0.45	0.039(0.005)	5.93e-14	60.84	0.000752895	No	0.008(0.025)	0.761	0.004(0.006)	0.469	0.013(0.011)	0.225	0.000(0.015)	0.983
TSH(full range)	rs6721104	C	A	0.036	0.036	0.087(0.012)	4.45e-12	52.5625	0.000525349	No	0.095(0.093)	0.31	0.009(0.013)	0.512	0.036(0.028)	0.208	0.075(0.041)	0.068
TSH(full range)	rs10878986	C	T	0.385	0.385	-0.027(0.005)	2.4e-08	29.16	0.000345218	No	0.035(0.025)	0.169	-0.001(0.005)	0.877	0.014(0.011)	0.182	0.010(0.016)	0.519
TSH(full range)	rs3184504	C	T	0.518	0.482	-0.030(0.005)	7.37e-11	36	0.000449417	BMI,Past tobacco smoking,Smoking status: previous	-0.006(0.025)	0.822	0.014(0.005)	0.003	0.015(0.009)	0.122	0.028(0.014)	0.04
TSH(full range)	rs4393429	C	T	0.256	0.256	-0.030(0.005)	8.75e-09	36	0.000342835	No	0.010(0.029)	0.735	0.008(0.005)	0.101	0.016(0.011)	0.142	0.023(0.016)	0.148
TSH(full range)	rs35587648	A	G	0.383	0.383	0.032(0.005)	4.53e-12	40.96	0.000483965	Asthma,Self-reported asthma	-0.035(0.025)	0.16	-0.003(0.005)	0.464	-0.009(0.010)	0.337	-0.022(0.014)	0.133
TSH(full range)	rs72978712	C	T	0.204	0.204	0.044(0.007)	9.42e-11	39.5102	0.000628751	No	0.016(0.032)	0.617	-0.010(0.006)	0.089	-0.016(0.012)	0.178	-0.032(0.017)	0.061
TSH(full range)	rs10421676	G	A	0.598	0.402	0.027(0.005)	1.05e-08	29.16	0.000350497	No	-0.009(0.025)	0.708	0.004(0.005)	0.346	0.005(0.010)	0.595	-0.020(0.014)	0.175
TSH(full range)	rs6085658	T	C	0.4	0.4	-0.029(0.005)	1.32e-09	33.64	0.00040368	No	0.017(0.025)	0.495	-0.001(0.005)	0.854	-0.018(0.010)	0.077	-0.019(0.015)	0.211
TSH(full range)	rs5997969	C	T	0.665	0.335	-0.027(0.005)	4.37e-08	29.16	0.000324806	No	0.048(0.025)	0.057	-0.006(0.005)	0.209	-0.007(0.011)	0.522	-0.002(0.020)	0.93
TSH(full range)	rs12027702	T	G	0.327	0.327	0.068(0.005)	3.95e-39	184.96	0.00203522	No	NA(NA)	NA	0.004(0.006)	0.525	0.014(0.012)	0.25	0.028(0.023)	0.228
TSH(full range)	rs12138950	C	A	0.154	0.154	-0.116(0.006)	1.83e-72	373.778	0.0035062	No	NA(NA)	NA	-0.007(0.008)	0.326	-0.004(0.018)	0.832	-0.009(0.030)	0.755
TSH(full range)	rs334725	A	G	0.946	0.054	0.159(0.011)	2.94e-50	208.934	0.00258291	No	-0.006(0.088)	0.943	0.006(0.012)	0.6	-0.007(0.026)	0.797	0.014(0.038)	0.713
TSH(full range)	rs17020122	T	C	0.091	0.091	0.112(0.008)	1.96e-43	196	0.00207525	No	0.003(0.038)	0.932	0.001(0.008)	0.864	-0.023(0.017)	0.193	-0.032(0.026)	0.224
TSH(full range)	rs9678281	G	C	0.383	0.383	0.038(0.005)	1.02e-13	57.76	0.000682466	No	-0.039(0.025)	0.12	-0.006(0.005)	0.19	-0.004(0.010)	0.69	-0.012(0.015)	0.399
TSH(full range)	rs13020935	A	G	0.72	0.28	0.096(0.005)	2.97e-78	368.64	0.00371589	No	-0.013(0.025)	0.614	-0.003(0.006)	0.622	-0.011(0.012)	0.347	-0.016(0.017)	0.331
TSH(full range)	rs6724073	C	T	0.264	0.264	-0.053(0.006)	2.48e-20	78.0278	0.0010916	No	-0.003(0.025)	0.9	0.007(0.006)	0.229	-0.011(0.014)	0.427	-0.023(0.026)	0.372
TSH(full range)	rs3731890	T	C	0.627	0.373	0.028(0.005)	7.02e-09	31.36	0.00036671	No	NA(NA)	NA	0.000(0.005)	0.956	-0.012(0.011)	0.277	-0.001(0.020)	0.977
TSH(full range)	rs310755	A	G	0.752	0.248	-0.055(0.005)	1.31e-25	121	0.0011283	No	-0.016(0.029)	0.577	-0.013(0.005)	0.017	-0.028(0.011)	0.014	-0.049(0.017)	0.003
TSH(full range)	rs11926459	C	T	0.431	0.431	-0.034(0.005)	1.47e-13	46.24	0.000566993	No	0.014(0.026)	0.587	0.003(0.005)	0.459	0.013(0.010)	0.171	0.023(0.014)	0.105
TSH(full range)	rs13100823	T	C	0.298	0.298	-0.049(0.005)	8.45e-23	96.04	0.00100456	No	-0.040(0.027)	0.131	-0.006(0.005)	0.294	-0.007(0.011)	0.518	-0.006(0.015)	0.68
TSH(full range)	rs59381142	A	G	0.243	0.243	-0.059(0.006)	8.83e-26	96.6944	0.00128067	No	-0.027(0.032)	0.389	-0.005(0.006)	0.335	-0.011(0.012)	0.357	-0.013(0.017)	0.435
TSH(full range)	rs11732089	C	T	0.196	0.196	-0.118(0.006)	6.77e-93	386.778	0.0043884	No	0.008(0.038)	0.843	-0.008(0.006)	0.178	0.023(0.013)	0.076	0.009(0.019)	0.622
TSH(full range)	rs2928167	G	A	0.134	0.134	-0.138(0.007)	1.86e-85	388.653	0.00441988	No	-0.049(0.031)	0.112	-0.007(0.007)	0.287	0.005(0.014)	0.735	-0.022(0.021)	0.296
TSH(full range)	rs1479567	A	G	0.394	0.394	0.164(0.005)	1e-200	1075.84	0.0128436	No	0.004(0.025)	0.87	-0.009(0.005)	0.062	-0.011(0.010)	0.275	0.014(0.014)	0.34
TSH(full range)	rs1317983	C	T	0.693	0.307	0.099(0.005)	2.37e-86	392.04	0.00417035	No	0.011(0.026)	0.667	-0.002(0.005)	0.66	0.009(0.011)	0.446	0.019(0.016)	0.237
TSH(full range)	rs1157994	G	A	0.963	0.037	0.099(0.013)	1.58e-13	57.9941	0.000698439	No	0.180(0.063)	0.004	-0.004(0.012)	0.721	0.059(0.026)	0.026	0.086(0.039)	0.028
TSH(full range)	rs9381266	C	T	0.242	0.242	-0.081(0.005)	5.11e-52	262.44	0.00240705	No	0.011(0.031)	0.712	0.009(0.005)	0.109	0.033(0.011)	0.003	0.034(0.016)	0.038
TSH(full range)	rs2242602	T	A	0.286	0.286	0.043(0.005)	1.58e-17	73.96	0.000755146	No	0.052(0.027)	0.056	0.003(0.005)	0.55	-0.013(0.011)	0.211	-0.039(0.016)	0.014
TSH(full range)	rs9497965	T	C	0.387	0.387	0.040(0.005)	9.73e-18	64	0.000759139	No	-0.013(0.026)	0.616	0.005(0.005)	0.252	0.013(0.010)	0.204	0.009(0.015)	0.54
TSH(full range)	rs59148743	C	T	0.299	0.299	-0.049(0.005)	6.49e-22	96.04	0.00100649	No	0.003(0.027)	0.925	0.003(0.005)	0.611	0.004(0.013)	0.787	-0.024(0.024)	0.301
TSH(full range)	rs2983511	C	G	0.307	0.307	-0.116(0.005)	1.39e-120	538.24	0.00572555	No	0.041(0.028)	0.142	-0.002(0.005)	0.666	-0.007(0.010)	0.509	0.002(0.015)	0.921
TSH(full range)	rs56009477	G	A	0.15	0.15	-0.061(0.006)	1.4e-21	103.361	0.000948855	No	-0.043(0.037)	0.246	-0.001(0.006)	0.89	-0.021(0.013)	0.109	-0.021(0.019)	0.277
TSH(full range)	rs73234178	A	G	0.252	0.252	-0.064(0.005)	1.55e-34	163.84	0.00154416	No	0.001(0.026)	0.98	0.005(0.005)	0.36	0.014(0.013)	0.273	0.047(0.023)	0.04
TSH(full range)	rs6989821	C	T	0.292	0.292	0.031(0.005)	6.92e-10	38.44	0.000397347	No	-0.003(0.027)	0.9	0.002(0.005)	0.698	0.006(0.010)	0.585	-0.001(0.015)	0.972
TSH(full range)	rs1801690	G	C	0.059	0.059	-0.065(0.010)	2.76e-11	42.25	0.000469136	No	-0.063(0.046)	0.165	-0.002(0.010)	0.835	0.020(0.021)	0.342	-0.006(0.031)	0.853
TSH(full range)	rs7873463	C	A	0.732	0.268	-0.050(0.005)	1.14e-22	100	0.00098088	No	0.003(0.026)	0.915	0.015(0.005)	0.004	0.029(0.011)	0.01	0.018(0.017)	0.278
TSH(full range)	rs10814915	C	T	0.553	0.447	-0.052(0.005)	1.33e-29	108.16	0.00133681	No	0.008(0.025)	0.757	0.001(0.005)	0.909	0.005(0.011)	0.625	-0.007(0.019)	0.72
TSH(full range)	rs9298749	C	A	0.394	0.394	0.031(0.005)	5.79e-11	38.44	0.000458904	No	0.009(0.025)	0.711	-0.008(0.005)	0.118	0.007(0.012)	0.588	-0.018(0.021)	0.399
TSH(full range)	rs544873	A	G	0.367	0.367	0.041(0.005)	2.04e-18	67.24	0.00078103	No	NA(NA)	NA	0.088(0.005)	3.36e-74	0.099(0.010)	2.3e-24	0.102(0.014)	1.5e-12
TSH(full range)	rs11592436	G	C	0.171	0.171	0.043(0.006)	7.43e-13	51.3611	0.000524225	No	-0.021(0.033)	0.511	-0.003(0.006)	0.616	-0.003(0.013)	0.836	0.006(0.019)	0.74
TSH(full range)	rs7083359	T	C	0.303	0.303	-0.032(0.005)	1.42e-10	40.96	0.000432519	No	-0.027(0.031)	0.388	0.003(0.005)	0.495	0.000(0.011)	0.981	-0.005(0.016)	0.744
TSH(full range)	rs4933466	G	A	0.398	0.398	-0.035(0.005)	1.37e-13	49	0.00058701	No	0.017(0.025)	0.498	-0.001(0.005)	0.777	-0.004(0.010)	0.681	-0.010(0.015)	0.511
TSH(full range)	rs10748781	A	C	0.58	0.42	-0.058(0.005)	6.2e-35	134.56	0.00163894	No	0.038(0.026)	0.144	0.002(0.005)	0.691	-0.025(0.012)	0.034	0.000(0.021)	0.996
TSH(full range)	rs12284404	A	G	0.298	0.298	-0.068(0.005)	2.72e-41	184.96	0.00193464	No	-0.028(0.027)	0.298	-0.004(0.005)	0.407	0.001(0.011)	0.921	-0.004(0.016)	0.823
TSH(full range)	rs4445669	C	T	0.536	0.464	0.038(0.005)	4.59e-17	57.76	0.000718257	BMI	0.026(0.025)	0.287	-0.006(0.005)	0.206	-0.012(0.010)	0.206	-0.012(0.014)	0.387
TSH(full range)	rs72682433	C	T	0.097	0.097	0.042(0.008)	4.22e-08	27.5625	0.000309021	No	-0.002(0.039)	0.968	0.005(0.007)	0.489	-0.002(0.015)	0.888	0.006(0.022)	0.789
TSH(full range)	rs118039499	C	A	0.023	0.023	-0.181(0.017)	6.3e-27	113.36	0.00147234	No	NA(NA)	NA	-0.038(0.018)	0.028	-0.046(0.045)	0.301	-0.022(0.088)	0.805
TSH(full range)	rs7318607	A	G	0.643	0.357	0.041(0.005)	8.09e-17	67.24	0.00077175	No	0.020(0.025)	0.43	0.009(0.005)	0.056	0.015(0.011)	0.164	0.025(0.016)	0.111
TSH(full range)	rs11156905	A	G	0.623	0.377	-0.044(0.005)	3.98e-21	77.44	0.000909421	No	-0.039(0.026)	0.127	0.004(0.005)	0.421	0.000(0.010)	0.971	0.019(0.014)	0.182
TSH(full range)	rs179256	G	T	0.91	0.09	-0.067(0.008)	2.82e-17	70.1406	0.000735298	No	-0.063(0.047)	0.184	0.003(0.008)	0.718	-0.010(0.016)	0.528	-0.013(0.023)	0.57
TSH(full range)	rs8020969	T	C	0.234	0.234	-0.058(0.005)	2.36e-27	134.56	0.00120595	No	-0.002(0.030)	0.941	0.004(0.005)	0.504	0.010(0.011)	0.404	0.009(0.017)	0.577
TSH(full range)	rs12893151	A	C	0.207	0.207	-0.056(0.006)	6.7e-22	87.1111	0.00102956	No	-0.030(0.028)	0.288	0.004(0.006)	0.523	0.004(0.012)	0.718	0.009(0.017)	0.591
TSH(full range)	rs6575306	G	A	0.201	0.201	0.078(0.006)	2.21e-42	169	0.00195417	No	0.007(0.032)	0.815	0.009(0.006)	0.135	-0.010(0.013)	0.428	-0.021(0.018)	0.241
TSH(full range)	rs12590163	C	T	0.442	0.442	-0.039(0.005)	1.53e-16	60.84	0.000750267	No	0.004(0.024)	0.879	0.006(0.005)	0.17	0.006(0.010)	0.502	-0.008(0.014)	0.562
TSH(full range)	rs17477923	C	T	0.253	0.253	-0.073(0.005)	8.3e-44	213.16	0.00201427	No	-0.004(0.026)	0.891	-0.002(0.005)	0.648	-0.009(0.011)	0.405	0.003(0.016)	0.84
TSH(full range)	rs1348005	G	A	0.325	0.325	-0.057(0.005)	1.09e-31	129.96	0.0014255	No	0.007(0.026)	0.793	-0.003(0.005)	0.561	0.013(0.011)	0.246	0.034(0.016)	0.035
TSH(full range)	rs1045476	G	A	0.828	0.172	-0.043(0.006)	4.39e-12	51.3611	0.000526654	BMI	-0.024(0.031)	0.442	0.006(0.006)	0.323	0.023(0.013)	0.074	0.022(0.019)	0.236
TSH(full range)	rs30233	A	G	0.557	0.443	-0.026(0.005)	3.29e-08	27.04	0.000333607	No	-0.005(0.025)	0.828	0.009(0.005)	0.072	-0.004(0.010)	0.687	0.006(0.015)	0.706
TSH(full range)	rs58722186	T	C	0.33	0.33	-0.091(0.005)	4.21e-78	331.24	0.00366186	No	0.013(0.027)	0.616	-0.001(0.005)	0.784	-0.008(0.010)	0.426	-0.031(0.015)	0.044
TSH(full range)	rs116956554	A	G	0.18	0.18	0.047(0.007)	3.49e-12	45.0816	0.000652097	No	-0.048(0.044)	0.274	-0.004(0.009)	0.668	NA(NA)	NA	NA(NA)	NA
TSH(full range)	rs1042678	A	G	0.445	0.445	0.049(0.005)	1.99e-26	96.04	0.00118597	No	-0.006(0.025)	0.818	-0.004(0.005)	0.395	0.004(0.010)	0.688	0.001(0.014)	0.956
TSH(full range)	rs12942923	A	G	0.528	0.472	-0.043(0.005)	5.89e-21	73.96	0.000921601	No	-0.010(0.025)	0.685	0.004(0.005)	0.344	-0.005(0.009)	0.583	-0.005(0.014)	0.727
TSH(full range)	rs10415188	G	A	0.713	0.287	-0.038(0.005)	2.21e-13	57.76	0.000590974	No	0.038(0.026)	0.153	-0.006(0.005)	0.219	-0.014(0.011)	0.222	-0.021(0.017)	0.208
TSH(full range)	rs4804416	G	T	0.441	0.441	0.055(0.005)	1.78e-32	121	0.00149144	No	0.008(0.025)	0.755	0.003(0.005)	0.475	-0.003(0.010)	0.771	0.002(0.014)	0.912
TSH(full range)	rs61938844	A	G	0.029	0.029	0.186(0.017)	6.14e-29	119.709	0.00194838	No	-0.169(0.134)	0.206	0.003(0.015)	0.831	-0.021(0.030)	0.483	-0.041(0.042)	0.331
TSH(full range)	rs1203949	C	T	0.769	0.231	0.060(0.005)	2.88e-28	144	0.001279	No	-0.004(0.030)	0.902	-0.001(0.006)	0.873	-0.012(0.012)	0.341	-0.004(0.018)	0.83
TSH(full range)	rs4571283	A	G	0.875	0.125	0.045(0.008)	2.72e-09	31.6406	0.000442969	No	0.044(0.042)	0.3	0.007(0.009)	0.454	0.001(0.020)	0.965	0.036(0.038)	0.34
TSH(full range)	rs34046483	A	G	0.073	0.073	0.077(0.010)	5.74e-14	59.29	0.000802443	No	-0.022(0.047)	0.643	-0.005(0.008)	0.564	-0.006(0.018)	0.746	-0.003(0.026)	0.913
TSH(full range)	rs116909374	T	C	0.035	0.035	-0.169(0.015)	7.94e-30	126.938	0.0019293	No	-0.008(0.071)	0.91	-0.011(0.013)	0.4	0.007(0.027)	0.794	0.015(0.038)	0.69
TSH(full range)	rs10735341	G	A	0.879	0.121	0.046(0.007)	1.76e-11	43.1837	0.000450111	No	0.023(0.036)	0.527	-0.009(0.007)	0.187	-0.017(0.015)	0.256	0.016(0.022)	0.458
TSH(full range)	rs28133	C	T	0.905	0.095	-0.066(0.009)	1.25e-14	53.7778	0.000749014	No	0.008(0.037)	0.836	0.010(0.009)	0.25	-0.005(0.020)	0.816	-0.009(0.029)	0.771
TSH(reference)	rs12089835	T	C	0.303	0.303	0.073(0.007)	1.27e-28	108.755	0.00225087	No	0.012(0.026)	0.636	-0.002(0.005)	0.723	0.003(0.010)	0.789	0.009(0.015)	0.524
TSH(reference)	rs10917469	A	G	0.827	0.173	0.111(0.009)	3.95e-39	152.111	0.00352556	No	0.001(0.037)	0.969	0.001(0.006)	0.922	-0.008(0.013)	0.555	-0.017(0.019)	0.37
TSH(reference)	rs74804879	T	C	0.682	0.318	0.050(0.007)	1.22e-14	51.0204	0.00108438	No	NA(NA)	NA	0.001(0.006)	0.844	-0.013(0.013)	0.318	-0.013(0.023)	0.566
TSH(reference)	rs334725	A	G	0.924	0.076	0.174(0.015)	2.45e-32	134.56	0.0042522	No	-0.006(0.088)	0.943	0.006(0.012)	0.6	-0.007(0.026)	0.797	0.014(0.038)	0.713
TSH(reference)	rs17020122	T	C	0.142	0.142	0.104(0.011)	5.32e-20	89.3884	0.00263556	No	0.003(0.038)	0.932	0.001(0.008)	0.864	-0.023(0.017)	0.193	-0.032(0.026)	0.224
TSH(reference)	rs16856540	T	C	0.776	0.224	-0.055(0.008)	7.81e-11	47.2656	0.00105164	No	-0.084(0.040)	0.035	0.000(0.007)	0.99	0.011(0.014)	0.438	0.005(0.021)	0.808
TSH(reference)	rs13015993	A	G	0.602	0.398	0.082(0.007)	4.52e-32	137.224	0.00322209	No	-0.014(0.025)	0.567	-0.004(0.005)	0.412	-0.007(0.011)	0.531	-0.014(0.017)	0.405
TSH(reference)	rs6724073	T	C	0.647	0.353	0.051(0.008)	1.35e-10	40.6406	0.00118809	No	0.003(0.025)	0.9	-0.007(0.006)	0.229	0.011(0.014)	0.427	0.023(0.026)	0.372
TSH(reference)	rs1663070	T	C	0.671	0.329	-0.046(0.007)	3.49e-11	43.1837	0.000934252	No	-0.017(0.029)	0.561	-0.013(0.005)	0.013	-0.030(0.011)	0.007	-0.051(0.016)	0.002
TSH(reference)	rs28502438	T	C	0.772	0.228	0.034(0.006)	3.7e-08	32.1111	0.000406949	No	-0.014(0.026)	0.583	-0.004(0.005)	0.458	-0.014(0.010)	0.172	-0.015(0.015)	0.302
TSH(reference)	rs13100823	T	C	0.356	0.356	-0.041(0.007)	6.76e-10	34.3061	0.000770786	No	-0.040(0.027)	0.131	-0.006(0.005)	0.294	-0.007(0.011)	0.518	-0.006(0.015)	0.68
TSH(reference)	rs59381142	A	G	0.218	0.218	-0.058(0.008)	1.7e-14	52.5625	0.00114696	No	-0.027(0.032)	0.389	-0.005(0.006)	0.335	-0.011(0.012)	0.357	-0.013(0.017)	0.435
TSH(reference)	rs6535624	A	G	0.432	0.432	0.042(0.006)	1.6e-11	49	0.000865687	No	0.027(0.024)	0.265	0.002(0.005)	0.6	-0.007(0.010)	0.512	0.014(0.015)	0.334
TSH(reference)	rs11732089	T	C	0.81	0.19	0.115(0.008)	1.73e-51	206.641	0.00407066	No	-0.008(0.038)	0.843	0.008(0.006)	0.178	-0.023(0.013)	0.076	-0.009(0.019)	0.622
TSH(reference)	rs1119208	T	C	0.278	0.278	0.046(0.006)	6.65e-13	58.7778	0.00084943	No	0.063(0.025)	0.011	0.004(0.005)	0.383	-0.007(0.010)	0.472	0.006(0.015)	0.702
TSH(reference)	rs2127387	A	G	0.635	0.365	0.144(0.006)	1.1e-117	576	0.00961217	No	0.004(0.025)	0.878	-0.009(0.005)	0.059	-0.012(0.010)	0.219	0.012(0.014)	0.402
TSH(reference)	rs7702192	A	C	0.463	0.463	0.070(0.006)	2.61e-30	136.111	0.00243658	No	NA(NA)	NA	-0.016(0.005)	0.001	-0.015(0.010)	0.131	-0.015(0.015)	0.291
TSH(reference)	rs1265091	T	C	0.157	0.157	0.057(0.009)	3.2e-11	40.1111	0.000860017	No	0.073(0.037)	0.047	-0.012(0.006)	0.041	-0.044(0.012)	0.000274	-0.035(0.018)	0.045
TSH(reference)	rs744103	A	T	0.627	0.373	0.092(0.007)	6.73e-41	172.735	0.00395897	No	0.013(0.026)	0.62	-0.004(0.005)	0.414	0.008(0.011)	0.495	0.020(0.016)	0.219
TSH(reference)	rs9381266	T	C	0.768	0.232	0.073(0.007)	1.84e-25	108.755	0.001899	No	-0.011(0.031)	0.712	-0.009(0.005)	0.109	-0.033(0.011)	0.003	-0.034(0.016)	0.038
TSH(reference)	rs9497965	T	C	0.378	0.378	0.044(0.006)	9.81e-13	53.7778	0.000910369	No	-0.013(0.026)	0.616	0.005(0.005)	0.252	0.013(0.010)	0.204	0.009(0.015)	0.54
TSH(reference)	rs1079418	A	G	0.718	0.282	0.101(0.007)	8.23e-53	208.184	0.00413092	No	-0.042(0.028)	0.134	0.004(0.005)	0.439	0.010(0.011)	0.381	0.004(0.016)	0.81
TSH(reference)	rs2439301	A	G	0.24	0.24	-0.059(0.008)	8.15e-15	54.3906	0.00126987	No	0.003(0.028)	0.917	0.004(0.006)	0.456	0.012(0.012)	0.331	0.038(0.018)	0.036
TSH(reference)	rs10957494	A	G	0.591	0.409	-0.040(0.007)	1.1e-09	32.6531	0.000773501	No	0.004(0.027)	0.887	-0.002(0.005)	0.669	-0.006(0.010)	0.536	0.000(0.015)	0.987
TSH(reference)	rs2739067	A	G	0.442	0.442	-0.042(0.006)	2.43e-11	49	0.000870132	No	0.018(0.026)	0.487	-0.002(0.005)	0.729	0.006(0.010)	0.546	0.012(0.015)	0.429
TSH(reference)	rs10814915	T	C	0.542	0.458	0.042(0.006)	5.06e-12	49	0.000875777	No	-0.008(0.025)	0.757	-0.001(0.005)	0.909	-0.005(0.011)	0.625	0.007(0.019)	0.72
TSH(reference)	rs9298749	A	C	0.473	0.473	-0.039(0.006)	8.8e-10	42.25	0.000758282	No	-0.009(0.025)	0.711	0.008(0.005)	0.118	-0.007(0.012)	0.588	0.018(0.021)	0.399
TSH(reference)	rs11255790	T	C	0.194	0.194	-0.041(0.007)	6.83e-10	34.3061	0.000525696	No	-0.028(0.031)	0.378	0.004(0.005)	0.483	0.001(0.011)	0.962	-0.003(0.016)	0.858
TSH(reference)	rs4933466	A	G	0.551	0.449	0.040(0.006)	5.13e-10	44.4444	0.000791677	No	-0.017(0.025)	0.498	0.001(0.005)	0.777	0.004(0.010)	0.681	0.010(0.015)	0.511
TSH(reference)	rs12284404	A	G	0.172	0.172	-0.067(0.007)	2.48e-22	91.6122	0.00127861	No	-0.028(0.027)	0.298	-0.004(0.005)	0.407	0.001(0.011)	0.921	-0.004(0.016)	0.823
TSH(reference)	rs4445669	T	C	0.621	0.379	-0.040(0.006)	5.76e-11	44.4444	0.000753149	BMI	-0.026(0.025)	0.287	0.006(0.005)	0.206	0.012(0.010)	0.206	0.012(0.014)	0.387
TSH(reference)	rs7329958	T	C	0.268	0.268	-0.044(0.007)	1.13e-11	39.5102	0.000759593	No	-0.024(0.026)	0.35	-0.010(0.005)	0.048	-0.012(0.011)	0.273	-0.018(0.016)	0.25
TSH(reference)	rs398745	A	C	0.519	0.481	-0.052(0.006)	3.97e-17	75.1111	0.00135005	No	-0.040(0.025)	0.117	0.003(0.005)	0.506	-0.011(0.012)	0.358	0.007(0.021)	0.726
TSH(reference)	rs2254613	T	G	0.664	0.336	-0.035(0.006)	3.44e-08	34.0278	0.000546605	No	0.030(0.025)	0.224	0.005(0.005)	0.342	0.004(0.010)	0.719	0.001(0.015)	0.941
TSH(reference)	rs59334515	T	C	0.248	0.248	-0.054(0.007)	1.1e-13	59.5102	0.00108764	No	-0.002(0.031)	0.944	0.005(0.006)	0.388	0.008(0.012)	0.496	0.011(0.017)	0.54
TSH(reference)	rs12893151	A	C	0.18	0.18	-0.062(0.008)	1.02e-15	60.0625	0.00113475	No	-0.030(0.028)	0.288	0.004(0.006)	0.523	0.004(0.012)	0.718	0.009(0.017)	0.591
TSH(reference)	rs8015085	A	G	0.21	0.21	0.067(0.008)	2.45e-18	70.1406	0.00148945	No	0.008(0.032)	0.804	0.010(0.006)	0.075	-0.009(0.012)	0.443	-0.006(0.017)	0.713
TSH(reference)	rs17477923	T	C	0.827	0.173	0.083(0.007)	2.57e-33	140.592	0.00197123	No	0.004(0.026)	0.891	0.002(0.005)	0.648	0.009(0.011)	0.405	-0.003(0.016)	0.84
TSH(reference)	rs11639111	T	C	0.316	0.316	0.045(0.006)	3.6e-13	56.25	0.000875383	No	0.023(0.025)	0.363	0.001(0.005)	0.836	0.000(0.010)	0.97	0.001(0.015)	0.967
TSH(reference)	rs13329353	T	C	0.658	0.342	0.061(0.007)	5.17e-21	75.9388	0.00167472	No	-0.007(0.026)	0.79	0.003(0.005)	0.609	-0.015(0.011)	0.159	-0.033(0.016)	0.038
TSH(reference)	rs1045476	A	G	0.369	0.369	0.049(0.008)	2.36e-09	37.5156	0.00111809	BMI	0.024(0.031)	0.442	-0.006(0.006)	0.323	-0.023(0.013)	0.074	-0.022(0.019)	0.236
TSH(reference)	rs30227	T	C	0.625	0.376	-0.047(0.006)	7.59e-14	61.3611	0.00103657	No	-0.016(0.025)	0.528	0.009(0.005)	0.079	0.003(0.012)	0.834	-0.005(0.022)	0.837
TSH(reference)	rs17767491	A	G	0.746	0.254	0.088(0.007)	3.35e-42	158.041	0.00293473	No	-0.006(0.027)	0.819	0.001(0.005)	0.881	0.008(0.010)	0.43	0.032(0.015)	0.035
TSH(reference)	rs1042673	A	G	0.41	0.41	-0.055(0.006)	3.57e-19	84.0278	0.0014635	No	0.008(0.025)	0.76	0.004(0.005)	0.373	-0.004(0.010)	0.707	0.000(0.014)	0.992
TSH(reference)	rs963384	T	C	0.403	0.403	0.035(0.006)	2.77e-08	34.0278	0.000589448	No	-0.013(0.025)	0.598	0.002(0.005)	0.672	0.026(0.010)	0.01	0.005(0.015)	0.744
TSH(reference)	rs4804413	T	C	0.365	0.365	0.053(0.006)	8.64e-18	78.0278	0.00130211	No	0.007(0.025)	0.785	0.006(0.005)	0.217	0.008(0.011)	0.443	0.035(0.019)	0.057
TSH(reference)	rs1203944	T	C	0.278	0.278	-0.051(0.007)	2.42e-12	53.0816	0.00104412	No	0.003(0.030)	0.91	0.002(0.006)	0.772	0.010(0.012)	0.362	0.005(0.017)	0.774
TSH(reference)	rs182873197	T	C	0.033	0.033	-0.080(0.014)	1.71e-08	32.6531	0.000408461	No	0.010(0.063)	0.87	0.006(0.016)	0.709	NA(NA)	NA	NA(NA)	NA
TSH(reference)	rs62362610	C	G	0.049	0.049	0.073(0.012)	7.73e-10	37.0069	0.000496652	No	-0.039(0.041)	0.347	-0.013(0.009)	0.138	-0.010(0.018)	0.565	0.004(0.026)	0.864
TSH(reference)	rs73022105	T	C	0.935	0.065	0.105(0.016)	1.2e-11	43.0664	0.00134009	No	0.045(0.077)	0.561	-0.001(0.012)	0.898	-0.003(0.024)	0.898	-0.048(0.036)	0.174
TSH(reference)	rs113974964	T	C	0.042	0.042	-0.124(0.015)	2.06e-17	68.3378	0.00123734	No	-0.074(0.051)	0.153	-0.003(0.011)	0.819	0.018(0.023)	0.441	-0.035(0.034)	0.314
TSH(reference)	rs11159482	T	C	0.082	0.082	0.085(0.013)	6.3e-11	42.7515	0.00108774	No	0.108(0.050)	0.032	-0.008(0.010)	0.416	-0.011(0.021)	0.605	0.003(0.030)	0.912
TSH(reference)	rs56009477	A	G	0.892	0.108	0.052(0.008)	3.72e-10	42.25	0.000520985	No	0.043(0.037)	0.246	0.001(0.006)	0.89	0.021(0.013)	0.109	0.021(0.019)	0.277
A1:effect allele
A2:other allele
EAF: effect allele frequency
MAF: minor allele frequnecy

## Sheet: TableS2
Outcome	Exposure	Method	N	OR(95%CI)	P
COVID-19 hospitalization	AITD	IVW(fe)	81	1.04(1.02,1.07)	0.00171355
COVID-19 hospitalization	AITD	IVW(mre)	81	1.04(1.01,1.08)	0.0121773
COVID-19 hospitalization	AITD	MR Egger	81	1.03(0.96,1.12)	0.393425
COVID-19 hospitalization	AITD	Weighted median	81	1.05(1.00,1.10)	0.050521
COVID-19 hospitalization	AITD	Weighted mode	81	1.05(0.99,1.11)	0.0880724
COVID-19 hospitalization	AITD	MR PRESSO	81	1.04(1.01,1.08)	0.0142028
COVID-19 hospitalization	FT4(reference)	IVW(fe)	23	0.93(0.87,1.00)	0.0389067
COVID-19 hospitalization	FT4(reference)	IVW(mre)	23	0.93(0.85,1.02)	0.116508
COVID-19 hospitalization	FT4(reference)	MR Egger	23	1.01(0.81,1.25)	0.954028
COVID-19 hospitalization	FT4(reference)	Weighted median	23	0.95(0.86,1.05)	0.339125
COVID-19 hospitalization	FT4(reference)	Weighted mode	23	0.93(0.83,1.04)	0.243812
COVID-19 hospitalization	FT4(reference)	MR PRESSO	23	0.93(0.85,1.02)	0.13078
COVID-19 hospitalization	Subclinical hyperthyroidism	IVW(fe)	7	1.01(0.98,1.05)	0.508871
COVID-19 hospitalization	Subclinical hyperthyroidism	IVW(mre)	7	1.01(0.96,1.06)	0.658216
COVID-19 hospitalization	Subclinical hyperthyroidism	MR Egger	7	1.05(0.79,1.38)	0.771104
COVID-19 hospitalization	Subclinical hyperthyroidism	Weighted median	7	1.01(0.96,1.06)	0.794424
COVID-19 hospitalization	Subclinical hyperthyroidism	Weighted mode	7	1.01(0.95,1.07)	0.68886
COVID-19 hospitalization	Subclinical hyperthyroidism	MR PRESSO	7	1.01(0.96,1.06)	0.673717
COVID-19 hospitalization	Subclinical hypothyroidism	IVW(fe)	7	0.95(0.91,1.00)	0.0348448
COVID-19 hospitalization	Subclinical hypothyroidism	IVW(mre)	7	0.95(0.89,1.02)	0.179747
COVID-19 hospitalization	Subclinical hypothyroidism	MR Egger	7	0.92(0.68,1.25)	0.619747
COVID-19 hospitalization	Subclinical hypothyroidism	Weighted median	7	0.94(0.89,1.00)	0.0642923
COVID-19 hospitalization	Subclinical hypothyroidism	Weighted mode	7	0.94(0.87,1.02)	0.174646
COVID-19 hospitalization	Subclinical hypothyroidism	MR PRESSO	7	0.95(0.89,1.02)	0.228291
COVID-19 hospitalization	TSH(fullrange)	IVW(fe)	81	0.98(0.94,1.02)	0.377088
COVID-19 hospitalization	TSH(fullrange)	IVW(mre)	81	0.98(0.94,1.03)	0.417488
COVID-19 hospitalization	TSH(fullrange)	MR Egger	81	0.96(0.87,1.06)	0.404894
COVID-19 hospitalization	TSH(fullrange)	Weighted median	81	0.96(0.89,1.03)	0.236245
COVID-19 hospitalization	TSH(fullrange)	Weighted mode	81	0.96(0.88,1.04)	0.288142
COVID-19 hospitalization	TSH(fullrange)	MR PRESSO	81	0.98(0.94,1.03)	0.419893
COVID-19 hospitalization	TSH(reference)	IVW(fe)	81	0.96(0.91,1.01)	0.0888848
COVID-19 hospitalization	TSH(reference)	IVW(mre)	81	0.96(0.91,1.01)	0.143497
COVID-19 hospitalization	TSH(reference)	MR Egger	81	0.87(0.76,1.01)	0.0721671
COVID-19 hospitalization	TSH(reference)	Weighted median	81	0.93(0.86,1.00)	0.0601943
COVID-19 hospitalization	TSH(reference)	Weighted mode	81	0.91(0.82,1.01)	0.0978003
COVID-19 hospitalization	TSH(reference)	MR PRESSO	82	0.96(0.91,1.01)	0.149882
COVID-19 critically ill	AITD	IVW(fe)	82	1.06(1.01,1.10)	0.0112173
COVID-19 critically ill	AITD	IVW(mre)	82	1.06(1.00,1.12)	0.0401043
COVID-19 critically ill	AITD	MR Egger	82	1.08(0.95,1.23)	0.224298
COVID-19 critically ill	AITD	Weighted median	82	1.07(1.00,1.15)	0.0413954
COVID-19 critically ill	AITD	Weighted mode	82	1.10(1.00,1.20)	0.0500038
COVID-19 critically ill	AITD	MR PRESSO	80	1.06(1.00,1.12)	0.0434152
COVID-19 critically ill	FT4(reference)	IVW(fe)	23	0.91(0.82,1.01)	0.0650487
COVID-19 critically ill	FT4(reference)	IVW(mre)	23	0.91(0.83,1.00)	0.0501848
COVID-19 critically ill	FT4(reference)	MR Egger	23	0.95(0.75,1.21)	0.680587
COVID-19 critically ill	FT4(reference)	Weighted median	23	0.91(0.79,1.05)	0.199247
COVID-19 critically ill	FT4(reference)	Weighted mode	23	0.93(0.80,1.08)	0.334371
COVID-19 critically ill	FT4(reference)	MR PRESSO	23	0.91(0.83,1.00)	0.0629837
COVID-19 critically ill	Subclinical hyperthyroidism	IVW(fe)	7	0.99(0.94,1.04)	0.624416
COVID-19 critically ill	Subclinical hyperthyroidism	IVW(mre)	7	0.99(0.93,1.04)	0.653439
COVID-19 critically ill	Subclinical hyperthyroidism	MR Egger	7	0.88(0.66,1.18)	0.447392
COVID-19 critically ill	Subclinical hyperthyroidism	Weighted median	7	0.97(0.91,1.04)	0.35791
COVID-19 critically ill	Subclinical hyperthyroidism	Weighted mode	7	0.97(0.90,1.04)	0.435941
COVID-19 critically ill	Subclinical hyperthyroidism	MR PRESSO	7	0.99(0.93,1.04)	0.6692
COVID-19 critically ill	Subclinical hypothyroidism	IVW(fe)	7	0.97(0.91,1.04)	0.386928
COVID-19 critically ill	Subclinical hypothyroidism	IVW(mre)	7	0.97(0.86,1.10)	0.621825
COVID-19 critically ill	Subclinical hypothyroidism	MR Egger	7	0.94(0.53,1.66)	0.832548
COVID-19 critically ill	Subclinical hypothyroidism	Weighted median	7	1.03(0.93,1.14)	0.527582
COVID-19 critically ill	Subclinical hypothyroidism	Weighted mode	7	1.02(0.90,1.16)	0.756998
COVID-19 critically ill	Subclinical hypothyroidism	MR PRESSO	7	0.97(0.86,1.10)	0.639357
COVID-19 critically ill	TSH(fullrange)	IVW(fe)	81	1.00(0.94,1.07)	0.919699
COVID-19 critically ill	TSH(fullrange)	IVW(mre)	81	1.00(0.94,1.07)	0.925993
COVID-19 critically ill	TSH(fullrange)	MR Egger	81	1.10(0.96,1.26)	0.182638
COVID-19 critically ill	TSH(fullrange)	Weighted median	81	1.05(0.95,1.17)	0.348465
COVID-19 critically ill	TSH(fullrange)	Weighted mode	81	1.06(0.94,1.20)	0.353195
COVID-19 critically ill	TSH(fullrange)	MR PRESSO	81	1.00(0.94,1.07)	0.926225
COVID-19 critically ill	TSH(reference)	IVW(fe)	50	1.00(0.93,1.08)	0.9322
COVID-19 critically ill	TSH(reference)	IVW(mre)	50	1.00(0.93,1.08)	0.936011
COVID-19 critically ill	TSH(reference)	MR Egger	50	0.99(0.81,1.20)	0.900055
COVID-19 critically ill	TSH(reference)	Weighted median	50	1.04(0.93,1.17)	0.508162
COVID-19 critically ill	TSH(reference)	Weighted mode	50	1.05(0.91,1.21)	0.537281
COVID-19 critically ill	TSH(reference)	MR PRESSO	50	1.00(0.93,1.08)	0.936338
COVID-19 susceptibility	AITD	IVW(fe)	81	1.02(1.00,1.03)	0.0114904
COVID-19 susceptibility	AITD	IVW(mre)	81	1.02(1.00,1.03)	0.0374385
COVID-19 susceptibility	AITD	MR Egger	81	1.00(0.97,1.04)	0.782739
COVID-19 susceptibility	AITD	Weighted median	81	1.01(0.99,1.03)	0.303543
COVID-19 susceptibility	AITD	Weighted mode	81	1.01(0.98,1.03)	0.652507
COVID-19 susceptibility	AITD	MR PRESSO	81	1.02(1.00,1.03)	0.0406378
COVID-19 susceptibility	FT4(reference)	IVW(fe)	23	0.99(0.96,1.02)	0.483977
COVID-19 susceptibility	FT4(reference)	IVW(mre)	23	0.99(0.94,1.04)	0.629413
COVID-19 susceptibility	FT4(reference)	MR Egger	23	1.01(0.90,1.13)	0.859507
COVID-19 susceptibility	FT4(reference)	Weighted median	23	0.99(0.94,1.04)	0.589932
COVID-19 susceptibility	FT4(reference)	Weighted mode	23	0.98(0.92,1.04)	0.435437
COVID-19 susceptibility	FT4(reference)	MR PRESSO	23	0.99(0.94,1.04)	0.63418
COVID-19 susceptibility	Subclinical hyperthyroidism	IVW(fe)	7	1.01(0.99,1.02)	0.450215
COVID-19 susceptibility	Subclinical hyperthyroidism	IVW(mre)	7	1.01(0.99,1.03)	0.527344
COVID-19 susceptibility	Subclinical hyperthyroidism	MR Egger	7	1.04(0.94,1.15)	0.47588
COVID-19 susceptibility	Subclinical hyperthyroidism	Weighted median	7	1.00(0.98,1.03)	0.697543
COVID-19 susceptibility	Subclinical hyperthyroidism	Weighted mode	7	0.99(0.95,1.02)	0.556318
COVID-19 susceptibility	Subclinical hyperthyroidism	MR PRESSO	7	1.01(0.99,1.03)	0.550653
COVID-19 susceptibility	Subclinical hypothyroidism	IVW(fe)	7	0.99(0.97,1.01)	0.22074
COVID-19 susceptibility	Subclinical hypothyroidism	IVW(mre)	7	0.99(0.97,1.01)	0.187162
COVID-19 susceptibility	Subclinical hypothyroidism	MR Egger	7	1.01(0.94,1.10)	0.730551
COVID-19 susceptibility	Subclinical hypothyroidism	Weighted median	7	0.99(0.97,1.02)	0.645835
COVID-19 susceptibility	Subclinical hypothyroidism	Weighted mode	7	1.00(0.96,1.03)	0.872779
COVID-19 susceptibility	Subclinical hypothyroidism	MR PRESSO	7	0.99(0.97,1.01)	0.235265
COVID-19 susceptibility	TSH(fullrange)	IVW(fe)	82	1.00(0.98,1.02)	0.968406
COVID-19 susceptibility	TSH(fullrange)	IVW(mre)	82	1.00(0.98,1.02)	0.969807
COVID-19 susceptibility	TSH(fullrange)	MR Egger	82	1.02(0.98,1.07)	0.331602
COVID-19 susceptibility	TSH(fullrange)	Weighted median	82	1.01(0.98,1.05)	0.355179
COVID-19 susceptibility	TSH(fullrange)	Weighted mode	82	1.02(0.97,1.07)	0.543916
COVID-19 susceptibility	TSH(fullrange)	MR PRESSO	82	1.00(0.98,1.02)	0.9699
COVID-19 susceptibility	TSH(reference)	IVW(fe)	51	0.99(0.97,1.01)	0.297571
COVID-19 susceptibility	TSH(reference)	IVW(mre)	51	0.99(0.96,1.01)	0.344272
COVID-19 susceptibility	TSH(reference)	MR Egger	51	0.97(0.91,1.04)	0.422902
COVID-19 susceptibility	TSH(reference)	Weighted median	51	1.00(0.97,1.04)	0.885278
COVID-19 susceptibility	TSH(reference)	Weighted mode	51	1.01(0.96,1.07)	0.646842
COVID-19 susceptibility	TSH(reference)	MR PRESSO	51	0.99(0.96,1.01)	0.34882
Viral pneumonia	AITD	IVW(fe)	74	1.10(1.02,1.18)	0.00992102
Viral pneumonia	AITD	IVW(mre)	74	1.10(1.02,1.18)	0.0173587
Viral pneumonia	AITD	MR Egger	74	1.14(0.96,1.35)	0.134568
Viral pneumonia	AITD	Weighted median	74	1.10(0.98,1.24)	0.116752
Viral pneumonia	AITD	Weighted mode	74	1.13(0.98,1.31)	0.0861116
Viral pneumonia	AITD	MR PRESSO	74	1.10(1.02,1.18)	0.019975
Viral pneumonia	FT4(reference)	IVW(fe)	22	0.92(0.77,1.10)	0.366459
Viral pneumonia	FT4(reference)	IVW(mre)	22	0.92(0.80,1.07)	0.271738
Viral pneumonia	FT4(reference)	MR Egger	22	0.73(0.48,1.12)	0.160406
Viral pneumonia	FT4(reference)	Weighted median	22	0.85(0.66,1.09)	0.195454
Viral pneumonia	FT4(reference)	Weighted mode	22	0.86(0.65,1.12)	0.276164
Viral pneumonia	FT4(reference)	MR PRESSO	22	0.92(0.80,1.07)	0.28418
Viral pneumonia	Subclinical hyperthyroidism	IVW(fe)	6	1.00(0.92,1.09)	0.996048
Viral pneumonia	Subclinical hyperthyroidism	IVW(mre)	6	1.00(0.92,1.09)	0.995991
Viral pneumonia	Subclinical hyperthyroidism	MR Egger	6	0.89(0.55,1.43)	0.651743
Viral pneumonia	Subclinical hyperthyroidism	Weighted median	6	0.99(0.89,1.10)	0.880407
Viral pneumonia	Subclinical hyperthyroidism	Weighted mode	6	0.98(0.86,1.12)	0.772743
Viral pneumonia	Subclinical hyperthyroidism	MR PRESSO	6	1.00(0.92,1.09)	0.996185
Viral pneumonia	Subclinical hypothyroidism	IVW(fe)	6	0.91(0.81,1.02)	0.0938996
Viral pneumonia	Subclinical hypothyroidism	IVW(mre)	6	0.91(0.82,1.01)	0.06287
Viral pneumonia	Subclinical hypothyroidism	MR Egger	6	1.01(0.58,1.73)	0.980178
Viral pneumonia	Subclinical hypothyroidism	Weighted median	6	0.94(0.81,1.08)	0.379749
Viral pneumonia	Subclinical hypothyroidism	Weighted mode	6	1.00(0.83,1.20)	0.983856
Viral pneumonia	Subclinical hypothyroidism	MR PRESSO	6	0.91(0.82,1.01)	0.121954
Viral pneumonia	TSH(fullrange)	IVW(fe)	78	1.05(0.94,1.16)	0.423196
Viral pneumonia	TSH(fullrange)	IVW(mre)	78	1.05(0.95,1.15)	0.372522
Viral pneumonia	TSH(fullrange)	MR Egger	78	1.12(0.90,1.40)	0.313848
Viral pneumonia	TSH(fullrange)	Weighted median	78	1.02(0.85,1.22)	0.827255
Viral pneumonia	TSH(fullrange)	Weighted mode	78	0.98(0.80,1.20)	0.862976
Viral pneumonia	TSH(fullrange)	MR PRESSO	78	1.05(0.95,1.15)	0.3753
Viral pneumonia	TSH(reference)	IVW(fe)	49	1.11(0.98,1.26)	0.0860194
Viral pneumonia	TSH(reference)	IVW(mre)	49	1.11(0.99,1.25)	0.061674
Viral pneumonia	TSH(reference)	MR Egger	49	0.95(0.69,1.31)	0.758134
Viral pneumonia	TSH(reference)	Weighted median	49	1.03(0.85,1.24)	0.772393
Viral pneumonia	TSH(reference)	Weighted mode	49	1.00(0.78,1.28)	0.992762
Viral pneumonia	TSH(reference)	MR PRESSO	49	1.11(0.99,1.25)	0.0677832

## Sheet: TableS3
Outcome	Exposure	Cochrane’s Q (P)	PEgger intercept	MR PRESSO_Global test(P)	Outlier	Main Method
Viral pneumonia	Subclinical hyperthyroidism	4.86(0.43)	0.64	6.30(0.50)	NA	IVW(fe)
Viral pneumonia	TSH(fullrange)	62.11(0.89)	0.48	63.58(0.90)	NA	IVW(fe)
Viral pneumonia	AITD	85.76(0.15)	0.61	88.51(0.13)	NA	IVW(fe)
Viral pneumonia	FT4(reference)	14.18(0.86)	0.25	15.32(0.88)	NA	IVW(fe)
Viral pneumonia	TSH(reference)	40.52(0.77)	0.3	42.00(0.77)	NA	IVW(fe)
Viral pneumonia	Subclinical hypothyroidism	4.06(0.54)	0.71	5.39(0.61)	NA	IVW(fe)
COVID-19 susceptibility	Subclinical hyperthyroidism	8.56(0.20)	0.53	12.87(0.22)	NA	IVW(fe)
COVID-19 susceptibility	TSH(fullrange)	88.70(0.26)	0.28	91.51(0.25)	NA	IVW(fe)
COVID-19 susceptibility	AITD	118.01(3E-03)	0.45	120.21(0.004)	NA	IVW(mre)
COVID-19 susceptibility	FT4(reference)	125.17(9E-04)	0.68	49.82(0.003)	NA	IVW(mre)
COVID-19 susceptibility	TSH(reference)	120.57(2E-03)	0.63	63.61(0.14)	NA	IVW(fe)
COVID-19 susceptibility	Subclinical hypothyroidism	5.17(0.52)	0.52	6.64(0.59)	NA	IVW(fe)
COVID-19 hospitalization	Subclinical hyperthyroidism	13.38(0.04)	0.83	17.47(0.07)	NA	IVW(mre)
COVID-19 hospitalization	TSH(fullrange)	94.94(0.12)	0.61	97.35(0.11)	NA	IVW(fe)
COVID-19 hospitalization	AITD	125.17(9E-04)	0.79	128.04(0.001)	NA	IVW(mre)
COVID-19 hospitalization	FT4(reference)	38.09(0.02)	0.44	40.77(0.03)	rs4954192	IVW(mre)
COVID-19 hospitalization	TSH(reference)	66.27(0.05)	0.18	68.78(0.05)	NA	IVW(fe)
COVID-19 hospitalization	Subclinical hypothyroidism	14.84(0.02)	0.83	19.28(0.03)	rs12449792	IVW(mre)
COVID-19 critically ill	Subclinical hyperthyroidism	7.13(0.31)	0.49	8.97(0.38)	NA	IVW(fe)
COVID-19 critically ill	TSH(fullrange)	94.23(0.13)	0.14	96.68(0.14)	NA	IVW(fe)
COVID-19 critically ill	AITD	120.57(2E-03)	0.68	123.26(<0.001)	NA	IVW(mre)
COVID-19 critically ill	FT4(reference)	19.52(0.61)	0.7	20.63(0.67)	NA	IVW(fe)
COVID-19 critically ill	TSH(reference)	55.02(0.26)	0.87	57.37(0.24)	NA	IVW(fe)
COVID-19 critically ill	Subclinical hypothyroidism	18.46(0.01)	0.91	25.13(0.01)	rs12449792	IVW(mre)

## Sheet: TableS4
Outcome	Exposure	Overlapping cohort	Percentage of sample overlap(%)1	Bias2	Type I error2
Viral pneumonia	TSH(reference)	NA	NA	NA	NA
	FT4(reference)	NA	NA	NA	NA
	TSH (full range)	NA	NA	NA	NA
	Subclinical hypothyroidism	NA	NA	NA	NA
	Subclinical hyperthyroidism	NA	NA	NA	NA
	AITD	NA	NA	NA	NA
COVID-19 hospitalization	TSH(reference)	NA	NA	NA	NA
	FT4(reference)	NA	NA	NA	NA
	TSH (full range)	NA	NA	NA	NA
	Subclinical hypothyroidism	NA	NA	NA	NA
	Subclinical hyperthyroidism	NA	NA	NA	NA
	AITD	deCODE,UK biobank	0.195963	0.012	0.05
COVID-19 susceptibility	TSH(reference)	Lifelines Cohort Study, CHRIS	0.00330118	0	0.05
	FT4(reference)	Lifelines Cohort Study	0.0017168	0	0.05
	TSH(full range)	Michigan Genomics Initiative, Nord-Trøndelag Health Study,Lifelines Cohort Study, CHRIS	0.0284862	0	0.05
	Subclinical hyperthyroidism	Lifelines Cohort Study	0.0017168	0	0.05
	Subclinical hypothyroidism	Lifelines Cohort Study	0.0017168	0	0.05
	AITD	deCODE,UK biobank	0.158056	0	0.05
COVID-19 critically ill	TSH(reference)	NA	NA	NA	NA
	FT4(reference)	NA	NA	NA	NA
	TSH (full range)	NA	NA	NA	NA
	Subclinical hyperthyroidism	NA	NA	NA	NA
	Subclinical hypothyroidism	NA	NA	NA	NA
	AITD	UKBB	0.0587851	0	0.05
1The percentage of sample overlap between the exposure and outcome data sets is taken with respect to the larger data set.
2This website (https://sb452.shinyapps.io/overlap/) calculated the bias of overlap and the type I error

## Sheet: TableS5
Exposure	Outcome	Noutcome	Proportion_of_Cases	Nexposure	R2	F	Alpha	NCP	Power
AITD	Viral pneumonia	318067	0.0107	755406	0.236	3160	0.05	7.92	0.804
AITD	COVID-19 hospitalization	2095324	0.0155	755406	0.297	3932	0.05	15.2	0.974
AITD	COVID-19 susceptibility	2597856	0.0472	755406	0.298	3962	0.05	13.9	0.962
AITD	COVID-19 critically ill	1086211	0.0127	755406	0.261	3250	0.05	12.7	0.946

## Sheet: TableS6
Outcome	Exposure	Method	N	OR(95%CI)	P	Pheterogeneity	Ppleiotropy
COVID-19 hospitalization	TSH(reference)	IVW(fe)	50	0.96(0.91,1.01)	0.0888848	0.0505606	0.175818
	TSH(reference)	IVW(mre)	50	0.96(0.91,1.01)	0.143497
	TSH(reference)	MR Egger	50	0.87(0.76,1.01)	0.0721671
	TSH(reference)	Weighted median	50	0.93(0.86,1.00)	0.0623103
	TSH(reference)	Weighted mode	50	0.91(0.82,1.02)	0.120871
	FT4(reference)	IVW(fe)	22	0.95(0.88,1.01)	0.113139	0.140861	0.906008
	FT4(reference)	IVW(mre)	22	0.95(0.87,1.02)	0.169875
	FT4(reference)	MR Egger	22	0.96(0.78,1.16)	0.658239
	FT4(reference)	Weighted median	22	0.96(0.86,1.06)	0.402926
	FT4(reference)	Weighted mode	22	0.93(0.82,1.05)	0.255681
	Subclinical hypothyroidism	IVW(fe)	6	0.98(0.93,1.02)	0.298923	0.214713	0.237773
	Subclinical hypothyroidism	IVW(mre)	6	0.98(0.92,1.03)	0.382724
	Subclinical hypothyroidism	MR Egger	6	0.85(0.69,1.04)	0.188751
	Subclinical hypothyroidism	Weighted median	6	0.95(0.89,1.01)	0.107764
	Subclinical hypothyroidism	Weighted mode	6	0.94(0.86,1.02)	0.204846
COVID-19 critically ill	Subclinical hypothyroidism	IVW(fe)	6	1.02(0.95,1.10)	0.58888	0.422109	0.184504
	Subclinical hypothyroidism	IVW(mre)	6	1.02(0.95,1.10)	0.586974
	Subclinical hypothyroidism	MR Egger	6	0.80(0.59,1.09)	0.227663
	Subclinical hypothyroidism	Weighted median	6	1.03(0.94,1.14)	0.496882
	Subclinical hypothyroidism	Weighted mode	6	1.04(0.89,1.21)	0.636086
